# Supplementary material for: A dual computational and experimental strategy to enhance TSLP antibody affinity for improved asthma treatment
Source: PLoS Comput Biol. 2024 Mar 27;20(3):e1011984. doi: 10.1371/journal.pcbi.1011984 (PMC10971747; doi:10.1371/journal.pcbi.1011984)
Supplement: S1 Table — (XLSX) [file pcbi.1011984.s002.xlsx]

## Sheet: Sheet1
S1 Table. Binding Sites of TSLPR, IL-7Rα, AMG157, and T6 on TSLP.
Receptor	TSLPR	IL-7Rα	AMG157	T6
Amino acids	65、66、146-158	41-50、97-105	65-71、150、153	29-38、84-94、99-114
