# Supplementary material for: A dual computational and experimental strategy to enhance TSLP antibody affinity for improved asthma treatment
Source: PLoS Comput Biol. 2024 Mar 27;20(3):e1011984. doi: 10.1371/journal.pcbi.1011984 (PMC10971747; doi:10.1371/journal.pcbi.1011984)
Supplement: S2 Table — (XLSX) [file pcbi.1011984.s003.xlsx]

## Sheet: Sheet1
S2 Table. Results of the initial alanine scanning of the model by mCSM-PPI2.
Chain	Wild-type	Res-number	mutant	Distance-to-interface	mcsm-ppi2-prediction
H	SER	30	ALA	3.944	-0.355
H	SER	31	ALA	3.627	-0.414
H	TYR	32	ALA	4.21	-1.311
H	VAL	37	ALA	4.358	-1.62
H	GLN	39	ALA	3.15	-0.804
H	LYS	43	ALA	4.24	-0.152
H	GLY	44	ALA	4.462	0.062
H	LEU	45	ALA	2.926	-1.452
H	GLU	46	ALA	4.211	-0.921
H	TRP	47	ALA	3.022	-1.255
H	SER	49	ALA	4.769	-1.319
H	ILE	51	ALA	3.724	-3.181
H	SER	52	ALA	1.657	-3.055
H	GLY	53	ALA	1.891	-1.177
H	SER	54	ALA	2.427	-0.88
H	GLY	55	ALA	3.935	-1.084
H	GLY	56	ALA	3.82	-0.537
H	SER	57	ALA	1.037	-0.162
H	THR	58	ALA	2.052	-1.625
H	TYR	59	ALA	1.598	-0.678
H	TYR	60	ALA	3.836	-1.653
H	ASP	62	ALA	2.771	-0.46
H	SER	63	ALA	4.846	-0.231
H	TYR	95	ALA	3.578	-1.277
H	ASP	99	ALA	1.979	-2.952
H	VAL	100	ALA	3.785	-0.147
H	SER	101	ALA	3.415	-0.979
H	TRP	102	ALA	0.723	-0.939
H	SER	103	ALA	0.707	-0.141
H	THR	104	ALA	1.66	-1.084
H	PHE	105	ALA	2.749	-1.803
H	ASP	106	ALA	3.913	-0.455
H	TRP	108	ALA	3.116	-1.604
H	GLY	109	ALA	3.374	-0.745
H	GLN	110	ALA	4.509	-0.182
L	TYR	2	ALA	4.296	-0.399
L	LEU	27	ALA	2.731	-0.441
L	GLY	28	ALA	2.448	-0.963
L	ASP	29	ALA	2.288	-1.526
L	TYR	31	ALA	1.711	-1.224
L	SER	33	ALA	3.261	-2.366
L	TYR	35	ALA	2.614	-1.937
L	GLN	37	ALA	3.15	-0.789
L	GLN	41	ALA	4.49	-0.185
L	PRO	43	ALA	3.116	-1.382
L	VAL	44	ALA	4.354	-0.66
L	LEU	45	ALA	3.832	-2.016
L	TYR	48	ALA	4.63	-0.699
L	GLU	49	ALA	2.508	-1.267
L	TYR	86	ALA	3.165	-1.302
L	TRP	90	ALA	2.768	-1.498
L	GLU	91	ALA	2.733	-1.755
L	GLY	92	ALA	1.511	-2.959
L	ASP	93	ALA	3.48	-1.993
L	GLY	94	ALA	3.2	-0.984
L	ILE	95	ALA	1.548	0.637
L	GLN	96	ALA	2.755	-0.511
L	LEU	97	ALA	1.759	-0.672
L	PHE	99	ALA	2.926	-0.91
L	GLY	101	ALA	4.883	0.031
