# Supplementary material for: A dual computational and experimental strategy to enhance TSLP antibody affinity for improved asthma treatment
Source: PLoS Comput Biol. 2024 Mar 27;20(3):e1011984. doi: 10.1371/journal.pcbi.1011984 (PMC10971747; doi:10.1371/journal.pcbi.1011984)
Supplement: S3 Table — (XLSX) [file pcbi.1011984.s004.xlsx]

## Sheet: Sheet1
S3 Table. Results of the initial alanine scanning of the model using FoldX.
Chain	Wild-type	Res-number	mutant	Foldx-prediction
H	GLU	1	ALA	-0.888957
H	VAL	2	ALA	0.0155274
H	GLN	3	ALA	-0.484254
H	LEU	4	ALA	2.65241
H	VAL	5	ALA	0.376057
H	GLU	6	ALA	-0.0219732
H	SER	7	ALA	-0.581229
H	GLY	8	ALA	3.57323
H	GLY	9	ALA	2.91325
H	GLY	10	ALA	3.25014
H	LEU	11	ALA	-4.90281
H	VAL	12	ALA	-4.91778
H	GLN	13	ALA	-0.0792549
H	PRO	14	ALA	1.46857
H	GLY	15	ALA	2.72255
H	GLY	16	ALA	0.76043
H	SER	17	ALA	-0.263609
H	LEU	18	ALA	-1.84137
H	ARG	19	ALA	0.0954235
H	LEU	20	ALA	1.68735
H	SER	21	ALA	-0.215707
H	CYS	22	ALA	6.23467
H	ALA	23	ALA	0
H	ALA	24	ALA	0
H	SER	25	ALA	0.555916
H	GLY	26	ALA	6.87706
H	PHE	27	ALA	3.7587
H	THR	28	ALA	0.161118
H	PHE	29	ALA	1.09207
H	SER	30	ALA	-1.04371
H	SER	31	ALA	-1.09133
H	TYR	32	ALA	0.863575
H	ALA	33	ALA	0
H	MET	34	ALA	1.81157
H	SER	35	ALA	-0.495532
H	TRP	36	ALA	3.79552
H	VAL	37	ALA	2.23794
H	ARG	38	ALA	-6.00244
H	GLN	39	ALA	-2.47604
H	ALA	40	ALA	0
H	PRO	41	ALA	1.24803
H	GLY	42	ALA	1.83456
H	LYS	43	ALA	-1.07146
H	GLY	44	ALA	0.510788
H	LEU	45	ALA	-2.6379
H	GLU	46	ALA	-3.36569
H	TRP	47	ALA	-3.79823
H	VAL	48	ALA	-2.07928
H	SER	49	ALA	-0.755929
H	ALA	50	ALA	0
H	ILE	51	ALA	0.75832
H	SER	52	ALA	-8.19666
H	GLY	53	ALA	7.1425
H	SER	54	ALA	-1.01371
H	GLY	55	ALA	4.056
H	GLY	56	ALA	0.153014
H	SER	57	ALA	-13.0251
H	THR	58	ALA	-5.36791
H	TYR	59	ALA	-42.4781
H	TYR	60	ALA	-0.60025
H	ALA	61	ALA	0
H	ASP	62	ALA	-1.36527
H	SER	63	ALA	-1.02471
H	VAL	64	ALA	-4.06359
H	LYS	65	ALA	-2.285
H	GLY	66	ALA	0.358679
H	ARG	67	ALA	-2.81177
H	PHE	68	ALA	-4.77832
H	THR	69	ALA	-1.93566
H	ILE	70	ALA	-0.835361
H	SER	71	ALA	0.487815
H	ARG	72	ALA	-3.84623
H	ASP	73	ALA	-2.48854
H	ASN	74	ALA	-0.684188
H	SER	75	ALA	-0.473306
H	LYS	76	ALA	-1.49747
H	ASN	77	ALA	-0.42083
H	THR	78	ALA	-2.50708
H	LEU	79	ALA	2.53252
H	TYR	80	ALA	-0.251998
H	LEU	81	ALA	3.21434
H	GLN	82	ALA	-0.691684
H	MET	83	ALA	0.0585363
H	ASN	84	ALA	-2.4042
H	SER	85	ALA	-1.51981
H	LEU	86	ALA	0.727184
H	ARG	87	ALA	-4.23221
H	ALA	88	ALA	0
H	GLU	89	ALA	-2.81273
H	ASP	90	ALA	0.622377
H	THR	91	ALA	-4.61898
H	ALA	92	ALA	0
H	VAL	93	ALA	0.64396
H	TYR	94	ALA	3.76678
H	TYR	95	ALA	2.882
H	CYS	96	ALA	5.76707
H	ALA	97	ALA	0
H	ARG	98	ALA	0.625407
H	ASP	99	ALA	-9.08647
H	VAL	100	ALA	-2.1167
H	SER	101	ALA	-1.51926
H	TRP	102	ALA	-63.8678
H	SER	103	ALA	-14.3252
H	THR	104	ALA	-3.61806
H	PHE	105	ALA	-7.06785
H	ASP	106	ALA	-5.78968
H	PRO	107	ALA	-0.409324
H	TRP	108	ALA	4.13049
H	GLY	109	ALA	3.05915
H	GLN	110	ALA	-0.616688
H	GLY	111	ALA	6.14226
H	THR	112	ALA	-0.838334
H	LEU	113	ALA	0.605005
H	VAL	114	ALA	2.09944
H	THR	115	ALA	-3.20308
H	VAL	116	ALA	0.0477634
H	SER	117	ALA	-2.61948
H	SER	118	ALA	-0.247347
L	SER	1	ALA	-1.14459
L	TYR	2	ALA	-1.5995
L	GLU	3	ALA	-0.893383
L	LEU	4	ALA	-4.27049
L	THR	5	ALA	0.401665
L	GLN	6	ALA	-3.87926
L	PRO	7	ALA	-1.62157
L	PRO	8	ALA	0.323972
L	SER	9	ALA	-0.533305
L	VAL	10	ALA	-2.93686
L	SER	11	ALA	-1.17257
L	VAL	12	ALA	0.228525
L	ALA	13	ALA	0
L	PRO	14	ALA	0.527787
L	GLY	15	ALA	2.91831
L	GLN	16	ALA	-4.37203
L	THR	17	ALA	-0.466196
L	ALA	18	ALA	0
L	ARG	19	ALA	-1.30138
L	ILE	20	ALA	2.79326
L	THR	21	ALA	-0.233348
L	CYS	22	ALA	-7.08057
L	SER	23	ALA	-0.24284
L	GLY	24	ALA	5.58854
L	ASP	25	ALA	-0.251144
L	ALA	26	ALA	0
L	LEU	27	ALA	-4.09706
L	GLY	28	ALA	8.70193
L	ASP	29	ALA	-3.96572
L	LYS	30	ALA	-2.23854
L	TYR	31	ALA	-10.3779
L	ALA	32	ALA	0
L	SER	33	ALA	-5.02547
L	TRP	34	ALA	-2.54823
L	TYR	35	ALA	1.62413
L	GLN	36	ALA	-0.56645
L	GLN	37	ALA	0.327391
L	LYS	38	ALA	-2.97638
L	PRO	39	ALA	1.04161
L	GLY	40	ALA	2.16804
L	GLN	41	ALA	-1.80733
L	ALA	42	ALA	0
L	PRO	43	ALA	1.22456
L	VAL	44	ALA	-0.706806
L	LEU	45	ALA	2.62269
L	VAL	46	ALA	-2.06461
L	ILE	47	ALA	1.04729
L	TYR	48	ALA	0.2316
L	GLU	49	ALA	-5.63694
L	ASP	50	ALA	-3.67656
L	SER	51	ALA	0.0481603
L	LYS	52	ALA	-0.842905
L	ARG	53	ALA	-3.77958
L	PRO	54	ALA	-1.27012
L	SER	55	ALA	-0.119777
L	GLY	56	ALA	2.39625
L	ILE	57	ALA	-3.5983
L	PRO	58	ALA	1.02629
L	GLU	59	ALA	-0.205733
L	ARG	60	ALA	-1.71806
L	PHE	61	ALA	3.00262
L	SER	62	ALA	-0.155345
L	GLY	63	ALA	0.0646198
L	SER	64	ALA	-0.0218312
L	ASN	65	ALA	-1.36489
L	SER	66	ALA	-0.582433
L	GLY	67	ALA	3.36526
L	ASN	68	ALA	-0.42143
L	THR	69	ALA	-0.914914
L	ALA	70	ALA	0
L	THR	71	ALA	-2.38269
L	LEU	72	ALA	3.80077
L	THR	73	ALA	-0.975912
L	ILE	74	ALA	3.7696
L	SER	75	ALA	-0.496513
L	GLY	76	ALA	-0.977783
L	THR	77	ALA	-1.13504
L	GLN	78	ALA	-1.04116
L	ALA	79	ALA	0
L	GLU	80	ALA	-1.13962
L	ASP	81	ALA	-2.19018
L	GLU	82	ALA	-1.1776
L	ALA	83	ALA	0
L	ASP	84	ALA	-4.44148
L	TYR	85	ALA	3.66924
L	TYR	86	ALA	0.998815
L	CYS	87	ALA	-4.39328
L	SER	88	ALA	-4.27881
L	SER	89	ALA	-3.05173
L	TRP	90	ALA	-26.8421
L	GLU	91	ALA	-9.39472
L	GLY	92	ALA	6.35961
L	ASP	93	ALA	-9.40828
L	GLY	94	ALA	1.22777
L	ILE	95	ALA	-15.4098
L	GLN	96	ALA	-8.81416
L	LEU	97	ALA	-19.0785
L	VAL	98	ALA	-3.53898
L	PHE	99	ALA	-7.41079
L	GLY	100	ALA	1.29942
L	GLY	101	ALA	-0.134781
L	GLY	102	ALA	6.52026
L	THR	103	ALA	-1.52506
L	LYS	104	ALA	-0.930883
L	LEU	105	ALA	1.7581
L	THR	106	ALA	-2.15411
L	VAL	107	ALA	-0.169964
L	LEU	108	ALA	-1.54666
