# Supplementary material for: A dual computational and experimental strategy to enhance TSLP antibody affinity for improved asthma treatment
Source: PLoS Comput Biol. 2024 Mar 27;20(3):e1011984. doi: 10.1371/journal.pcbi.1011984 (PMC10971747; doi:10.1371/journal.pcbi.1011984)
Supplement: S4 Table — (XLSX) [file pcbi.1011984.s005.xlsx]

## Sheet: Sheet1
S4 Table. Results of the first round of site-directed mutagenesis predicted by mCSM-PPI2.
chain	wild-type	res-number	mutant	distance-to-interface	mcsm-ppi2-prediction	affinity
H	SER	52	ARG	1.657	1.32	Increasing
H	SER	52	TRP	1.657	1.426	Increasing
H	SER	52	TYR	1.657	2.968	Increasing
H	SER	57	GLY	1.037	0.338	Increasing
H	SER	57	ARG	1.037	1.064	Increasing
H	SER	57	LYS	1.037	0.186	Increasing
H	SER	57	THR	1.037	0.915	Increasing
H	SER	57	TYR	1.037	0.82	Increasing
H	SER	57	GLU	1.037	0.988	Increasing
H	SER	57	ASN	1.037	0.903	Increasing
H	SER	57	ASP	1.037	1.132	Increasing
H	SER	57	GLN	1.037	0.731	Increasing
H	TYR	59	TRP	1.598	1.006	Increasing
H	TYR	59	ASN	1.598	2.653	Increasing
H	TYR	59	PHE	1.598	0.469	Increasing
H	TYR	59	SER	1.598	0.078	Increasing
H	TYR	59	ARG	1.598	0.319	Increasing
H	TYR	59	HIS	1.598	0.584	Increasing
H	TYR	59	THR	1.598	0.004	Increasing
H	ASP	99	TRP	1.979	3.79	Increasing
H	ASP	99	TYR	1.979	1.231	Increasing
H	ASP	99	SER	1.979	0.102	Increasing
H	ASP	99	ASN	1.979	0.251	Increasing
H	ASP	99	GLU	1.979	0.489	Increasing
H	ASP	99	GLN	1.979	0.346	Increasing
H	TRP	102	SER	0.723	0.235	Increasing
H	TRP	102	GLU	0.723	0.232	Increasing
H	TRP	102	ASN	0.723	0.005	Increasing
H	TRP	102	TYR	0.723	1.817	Increasing
H	SER	103	ASP	0.707	1.064	Increasing
H	SER	103	GLU	0.707	1.158	Increasing
H	SER	103	PRO	0.707	2.039	Increasing
H	SER	103	LYS	0.707	0.711	Increasing
H	SER	103	PHE	0.707	0.815	Increasing
H	SER	103	GLN	0.707	1.417	Increasing
H	SER	103	GLY	0.707	0.588	Increasing
H	SER	103	ARG	0.707	2.22	Increasing
H	SER	103	ASN	0.707	1.318	Increasing
H	SER	103	TYR	0.707	1.138	Increasing
H	SER	103	THR	0.707	0.569	Increasing
H	SER	103	TRP	0.707	0.758	Increasing
H	SER	103	HIS	0.707	0.11	Increasing
H	PHE	105	TRP	2.749	0.977	Increasing
H	PHE	105	TYR	2.749	2.313	Increasing
L	LEU	27	TYR	2.731	0.68	Increasing
L	LEU	27	THR	2.731	0.142	Increasing
L	LEU	27	PHE	2.731	0.923	Increasing
L	LEU	27	SER	2.731	0.19	Increasing
L	LEU	27	ASN	2.731	0.115	Increasing
L	GLY	28	TYR	2.448	0.753	Increasing
L	LYS	30	ASN	5.239	0.339	Increasing
L	LYS	30	TYR	5.239	1.383	Increasing
L	LYS	30	SER	5.239	0.026	Increasing
L	TYR	31	TRP	1.711	2.079	Increasing
L	TYR	31	PHE	1.711	0.483	Increasing
L	ALA	32	LEU	6.085	1.361	Increasing
L	ALA	32	PHE	6.085	3.426	Increasing
L	ALA	32	MET	6.085	1.284	Increasing
L	ALA	32	TYR	6.085	1.046	Increasing
L	ALA	32	TRP	6.085	2.825	Increasing
L	ALA	32	ILE	6.085	0.36	Increasing
L	GLU	49	PRO	2.508	0.458	Increasing
L	GLU	49	LYS	2.508	0.141	Increasing
L	GLU	49	GLN	2.508	0.118	Increasing
L	GLU	49	ASP	2.508	0.573	Increasing
L	GLU	49	ARG	2.508	0.788	Increasing
L	GLU	49	SER	2.508	0.554	Increasing
L	GLU	49	PHE	2.508	1.435	Increasing
L	GLU	49	TYR	2.508	1.758	Increasing
L	GLU	49	LEU	2.508	0.739	Increasing
L	GLU	49	MET	2.508	0.415	Increasing
L	GLU	49	ASN	2.508	0.185	Increasing
L	GLU	49	HIS	2.508	0.691	Increasing
L	GLU	49	VAL	2.508	0.378	Increasing
L	GLU	49	ILE	2.508	0.788	Increasing
L	GLU	49	TRP	2.508	1.467	Increasing
L	ASP	50	MET	6.841	0.063	Increasing
L	ASP	50	VAL	6.841	0.241	Increasing
L	ASP	50	LEU	6.841	0.36	Increasing
L	ASP	50	GLU	6.841	0.032	Increasing
L	ASP	50	ILE	6.841	0.399	Increasing
L	ASP	50	ARG	6.841	0.221	Increasing
L	ASP	50	HIS	6.841	0.229	Increasing
L	ASP	50	LYS	6.841	0.034	Increasing
L	TRP	90	ARG	2.768	0.322	Increasing
L	TRP	90	SER	2.768	0.274	Increasing
L	TRP	90	TYR	2.768	2.567	Increasing
L	GLY	92	TYR	1.511	0.977	Increasing
L	GLY	92	SER	1.511	0.749	Increasing
L	GLY	92	PHE	1.511	0.401	Increasing
L	LEU	97	ARG	1.759	1.162	Increasing
L	LEU	97	GLU	1.759	0.069	Increasing
L	LEU	97	HIS	1.759	0.033	Increasing
L	LEU	97	PHE	1.759	1.507	Increasing
L	LEU	97	ILE	1.759	0.779	Increasing
L	LEU	97	LYS	1.759	0.997	Increasing
L	LEU	97	VAL	1.759	0.435	Increasing
L	LEU	97	TYR	1.759	2.162	Increasing
L	LEU	97	TRP	1.759	2.449	Increasing
L	LEU	97	MET	1.759	0.039	Increasing
L	LEU	97	ASN	1.759	0.078	Increasing
L	LEU	97	GLN	1.759	0.253	Increasing
L	LEU	97	ASP	1.759	0.092	Increasing
