# Supplementary material for: A dual computational and experimental strategy to enhance TSLP antibody affinity for improved asthma treatment
Source: PLoS Comput Biol. 2024 Mar 27;20(3):e1011984. doi: 10.1371/journal.pcbi.1011984 (PMC10971747; doi:10.1371/journal.pcbi.1011984)
Supplement: S6 Table — (XLSX) [file pcbi.1011984.s007.xlsx]

## Sheet: Sheet1
S6 Table. Energy changes before and after antibody mutations.
Energy Terms	Wild-type	T6-L49Y
Backbone Hbond	-185.814	-186.297
Sidechain Hbond	-43.2936	-44.8367
Van der Waals	-397.022	-398.027
Electrostatics	-5.78334	-5.1092
Solvation Polar	567.531	568.372
Solvation Hydrophobic	-503.605	-504.94
Van der Waals clashes	444.28	453.302
Entropy sidechain	180.794	180.149
Entropy mainchain	500.804	500.757
