# Supplementary material for: A dual computational and experimental strategy to enhance TSLP antibody affinity for improved asthma treatment
Source: PLoS Comput Biol. 2024 Mar 27;20(3):e1011984. doi: 10.1371/journal.pcbi.1011984 (PMC10971747; doi:10.1371/journal.pcbi.1011984)
Supplement: S7 Table — (XLSX) [file pcbi.1011984.s008.xlsx]

## Sheet: Sheet1
S7 Table. Results of the second round of single point mutations predicted by mCSM-PPI2.
chain	wild-type	res-number	mutant	distance-to-interface	mcsm-ppi2-prediction	affinity
H	ALA	33	THR	2.825	0.407	Increasing
H	ALA	33	ASN	2.825	0.651	Increasing
H	ALA	33	LEU	2.825	0.338	Increasing
H	ALA	33	TYR	2.825	1.29	Increasing
H	ALA	33	PHE	2.825	0.718	Increasing
H	ALA	33	SER	2.825	0.199	Increasing
H	ALA	33	GLU	2.825	0.823	Increasing
H	ALA	33	ARG	2.825	0.676	Increasing
H	ALA	33	ASP	2.825	1.065	Increasing
H	ALA	33	GLN	2.825	0.341	Increasing
H	ALA	33	LYS	2.825	0.461	Increasing
H	ALA	33	TRP	2.825	1.35	Increasing
H	ALA	33	ILE	2.825	0.325	Increasing
H	ALA	33	CYS	2.825	0.376	Increasing
H	ALA	33	HIS	2.825	0.98	Increasing
H	SER	52	PHE	2.999	1.185	Increasing
H	SER	52	ASN	2.999	1.044	Increasing
H	SER	52	ARG	2.999	0.205	Increasing
H	SER	52	ASN	2.999	0.185	Increasing
H	SER	52	TYR	2.999	1.178	Increasing
H	SER	52	TRP	2.999	0.908	Increasing
H	SER	52	HIS	2.999	0.207	Increasing
H	SER	57	GLY	1.037	0.338	Increasing
H	SER	57	ARG	1.037	0.864	Increasing
H	SER	57	LYS	1.037	0.186	Increasing
H	SER	57	THR	1.037	0.915	Increasing
H	SER	57	TYR	1.037	0.82	Increasing
H	SER	57	GLU	1.037	0.988	Increasing
H	SER	57	ASN	1.037	0.903	Increasing
H	SER	57	ASP	1.037	0.932	Increasing
H	SER	57	GLN	1.037	0.731	Increasing
H	TYR	59	ASN	5.219	1.357	Increasing
H	TYR	59	TRP	5.219	0.345	Increasing
H	ASP	62	HIS	2.799	0.124	Increasing
H	ASP	62	ARG	2.799	0.09	Increasing
H	ASP	62	PHE	2.799	1.082	Increasing
H	ASP	62	PRO	2.799	0.285	Increasing
H	ASP	62	GLN	2.799	0.13	Increasing
H	ASP	62	GLU	2.799	0.327	Increasing
H	ASP	62	TYR	2.799	1.217	Increasing
H	ASP	62	TRP	2.799	0.21	Increasing
H	ASP	99	TRP	1.979	3.79	Increasing
H	ASP	99	TYR	1.979	1.231	Increasing
H	ASP	99	SER	1.979	0.102	Increasing
H	ASP	99	ASN	1.979	0.251	Increasing
H	ASP	99	GLU	1.979	0.489	Increasing
H	ASP	99	GLN	1.979	0.346	Increasing
H	TRP	102	GLU	2.324	1.101	Increasing
H	SER	103	LYS	2.67	0.163	Increasing
H	SER	103	HIS	2.67	0.085	Increasing
H	SER	103	ARG	2.67	0.34	Increasing
H	SER	103	TRP	2.67	0.081	Increasing
H	SER	103	ASP	2.67	1.311	Increasing
L	ASP	29	PRO	2.976	0.061	Increasing
L	ASP	29	PHE	2.976	0.199	Increasing
L	ASP	29	TYR	2.976	0.259	Increasing
L	ASP	29	HIS	2.976	0.404	Increasing
L	ASP	29	TRP	2.976	0.158	Increasing
L	ASP	50	TYR	8.043	0.027	Increasing
L	ASP	50	TRP	8.043	0.024	Increasing
L	TRP	90	ASN	2.494	0.329	Increasing
L	TRP	90	TYR	2.494	1.509	Increasing
L	GLU	91	HIS	2.091	0.414	Increasing
L	GLU	91	TRP	2.091	0.168	Increasing
L	GLU	91	PRO	2.091	0.652	Increasing
L	GLU	91	ASP	2.091	0.169	Increasing
L	GLU	91	ARG	2.091	0.061	Increasing
L	GLU	91	PHE	2.091	0.11	Increasing
L	GLU	91	TYR	2.091	1.048	Increasing
L	ASP	93	PRO	2.823	0.187	Increasing
L	ASP	93	PHE	2.823	0.23	Increasing
L	ASP	93	HIS	2.823	0.184	Increasing
L	ASP	93	TRP	2.823	0.169	Increasing
L	ASP	93	TYR	2.823	0.287	Increasing
L	ILE	95	GLN	1.533	1.734	Increasing
L	ILE	95	VAL	1.533	0.158	Increasing
L	ILE	95	TRP	1.533	0.875	Increasing
L	ILE	95	TYR	1.533	1.313	Increasing
L	ILE	95	LYS	1.533	0.005	Increasing
L	ILE	95	ASP	1.533	2.074	Increasing
L	ILE	95	SER	1.533	0.072	Increasing
L	ILE	95	PHE	1.533	0.574	Increasing
L	ILE	95	TYR	1.533	0.654	Increasing
L	ILE	95	LEU	1.533	0.032	Increasing
L	LEU	97	TYR	3.209	1.194	Increasing
L	LEU	97	TRP	3.209	1.396	Increasing
L	LEU	97	PHE	3.209	1.48	Increasing
