# Supplementary material for: A dual computational and experimental strategy to enhance TSLP antibody affinity for improved asthma treatment
Source: PLoS Comput Biol. 2024 Mar 27;20(3):e1011984. doi: 10.1371/journal.pcbi.1011984 (PMC10971747; doi:10.1371/journal.pcbi.1011984)
Supplement: S8 Table — (XLSX) [file pcbi.1011984.s009.xlsx]

## Sheet: Sheet1
S8 Table. The IC50 values of the mutant strains in the second round of mutations.
Mutant	IC50
H33Y-L49Y	3.753
H52F-L49Y	2.17
H59N-L49Y	14.33
H62Y-L49Y	0.9479
H62F-L49Y	0.8978
H99E-L49Y	3.358
H99Y-L49Y	143.5
H100F-L49Y	4.365
H100D-L49Y	2.64
H102E-L49Y	2.519
H103D-L49Y	3.491
L29Y-L49Y	3.976
L49Y-L90Y	36
L49Y-L91Y	4.853
L49Y-L93Q	2.89
L49Y-L95Q	0.6455
L49Y-L95D	0.4777
L49Y-L95Y	1.696
L49Y-L97Y	1.996
AMG157	1.54
