# Supplementary material for: A dual computational and experimental strategy to enhance TSLP antibody affinity for improved asthma treatment
Source: PLoS Comput Biol. 2024 Mar 27;20(3):e1011984. doi: 10.1371/journal.pcbi.1011984 (PMC10971747; doi:10.1371/journal.pcbi.1011984)
Supplement: S9 Table — (XLSX) [file pcbi.1011984.s010.xlsx]

## Sheet: Sheet1
S9 Table. The IC50 values of the mutant strains in the third round of combinations.
Mutant	IC50
H62Y-L49Y95D	1.478
H62F- L49Y95D	7.446
H62Y- L49Y95Q	10.34
H62F- L49Y95Q	7.427
H62Y- L49Y95Y	23.74
H62F- L49Y95Y	4.784
AMG157	9.453
